# Supplementary material for: CXCL10 secreted by SPRY1-deficient epidermal keratinocytes fuels joint inflammation in psoriatic arthritis via CD14 signaling
Source: J Clin Invest. 2025 Jun 5;135(15):e186135. doi: 10.1172/JCI186135 (PMC12321389; doi:10.1172/JCI186135)
Supplement: Supporting data values [file jci-135-186135-s041.xlsx]

## Sheet: Figure 1
Figure 1B	Ear thickness (mm)			Back skin thickness (mm)			PASI score			Digit thickness (mm)			Paw thickness (mm)			Arthritis score
	Ctrl	Spry1 cKO		Ctrl	Spry1 cKO		Ctrl	Spry1 cKO		Ctrl	Spry1 cKO		Ctrl	Spry1 cKO		Ctrl	Spry1 cKO
	0.18	0.56		0.35	0.61		0	6.5		0.68	1.08		1.12	2.15		0	10
	0.18	0.49		0.37	0.65		0	7.5		0.63	0.97		1.23	1.98		0	12
	0.19	0.6		0.32	0.85		0	9		0.59	1.02		1.2	2.19		0	14
	0.18	0.57		0.37	0.71		0	8		0.67	1		1.09	2.1		0	12
	0.18	0.55		0.34	0.81		0	9.5		0.56	1.1		1.29	2.32		0	12
	0.2	0.58		0.36	0.68		0	10.5		0.61	1.19		1.15	2.17		0	15
Figure 1C	time	Incidence %
	Weeks after 1st TAM treatment	Back	Paws	Ears
	1	0	0	0
	2	0	0	0
	3	20	0	10
	4	50	30	80
	5	60	80	100
	6	70	100	100
	7	70	100	100
Figure 1D	GSE205748 SPRY1
	Normalized expression
	PsA-NL	PsA-L
	3.56655	2.94583
	3.47727	2.78258
	3.15401	3.08669
	3.29299	2.85398
	3.64253	2.74954
	3.40672	3.08464
	3.37084	2.74757
	3.498	3.06102
	3.38228	3.23177
Figure 1E	GSE186063 SPRY1
	Normalized expression				Normalized expression					Log2FC (L/NL)
	Normal skin	PsO-L	PsA -L		PsO		PsA			PsO	PsA
	10.0358	7.48531	7.51089		NL	L	NL	L		0.144567	-0.945412
	13.1396	4.85375	6.66952		6.77159	7.48531	14.464	7.51089		-0.316827	-0.340224
	11.1056	8.71987	7.95588		6.04578	4.85375	8.4433	6.66952		-0.384672	0.300567
	10.5994	2.81903	4.23466		11.3843	8.71987	6.45964	7.95588		-1.67733	-0.641445
	9.3243	9.71546	5.83508		9.01629	2.81903	6.60561	4.23466		0.00187222	-0.640374
	7.38359	9.4215	8.34437		9.70286	9.71546	9.09533	5.83508		0.416201	-0.127784
	6.63657	7.35778	8.2001		7.06043	9.4215	9.11718	8.34437		-0.444559	-0.407483
	12.5834	5.11561	5.96517		10.0132	7.35778	10.8764	8.2001		-0.720872	-0.888891
	10.4149	5.47669	7.89448		8.43143	5.11561	11.046	5.96517		-0.418469	0.795189
	5.71328	3.78286	6.67979		7.31965	5.47669	4.54933	7.89448		-0.161946	0.123622
	6.99668	4.17601	4.07601		4.23224	3.78286	6.13125	6.67979		-0.61462	-0.963684
	4.11971	4.51264	3.47357		6.39412	4.17601	7.94938	4.07601		-0.253562	-1.7477
		7.48021	3.62183		5.37973	4.51264	11.665	3.47357		0.0769221	-0.977828
			4.60658		7.09182	7.48021	7.13318	3.62183			-1.04014
							9.4731	4.60658
Figure 1F	Back epidermis thickness in H&E staining (μm)
	Ctrl	Spry1 cKO
	10.6182	40.5548
	8.33792	51.4433
	11.0645	53.413
	10.369	45.3915
	12.1631	38.8568
	8.80884	41.3988
Figure 1G	Ear epidermis thickness in H&E staining (μm)
	Ctrl	Spry1 cKO
	10.5	45.3
	9.7	50.4
	10.8	48.6
	8.8	41.3
	9.5	40.7
	10.3	43.5
Figure 1H	Histological score (total)			a	Histological score (epidermis thickness)			b	Histological score (fibroplasia)			c	Histological score (inflammatory infiltrate)
	Ctrl	Spry1 cKO			Ctrl	Spry1 cKO			Ctrl	Spry1 cKO			Ctrl	Spry1 cKO
	0	6.5			0	2.5			0	1.5			0	2.5
	0	7			0	2.5			0	1.5			0	3
	0	6.5			0	3			0	1			0	2.5
	0	8			0	3			0	2			0	3
	0	7.5			0	2.5			0	2			0	3
	0	8			0	3			0	2			0	3

## Sheet: Figure 2
Figure 2A		Percentage (%)
	Cell type	Ctrl				Spry1 cKO
	CD4+T cells	18.24	17.29	18.26	19.86	23.4	21.45	21.72	27.64
	CD8+T cells	0.61	1.66	3.3	2.8	11.04	5.3	7.24	5.84
	Macrophages	19.27	14.98	18.94	9.69	41.46	34.41	46.95	43.9
	DCs	2.19	2.32	1.83	1.72	3.05	2.84	3.31	3.08
	Neutrophils	1.08	1.31	1.66	0.23	2.18	2.11	2.87	4.3
	IL-17A+T cells	12.46	21.16	16.52	20.42	30.29	41.1	29.6	30.11
	TNFα+T cells	0.61	1.93	2.09	2.38	3.24	2.84	5.14	2.62
	TNFα+macrophages	15.27	19.85	10.5	13.26	53.27	53.24	48.09	47.22
	TNFα+DCs	3.28	0	1.05	0	18.1	9.18	10.47	3.45
	TNFα+CD45+cells	6.42	6.06	4.11	7.5	35.86	32.57	37.32	34.13
	IL-23p19+macrophages	14.71	20.34	18.45	21.49	21.81	19.01	16.36	22.07
	IL-23p19+DCs	1.64	3.13	0	0	7.76	5.1	8.14	6.9
	IL-23p19+CD45+ cells	4.37	4.61	4.86	4.14	13.12	9.35	10.99	12.95
Figure 2H	CRP (plasma, ng/ml)
	Ctrl	Spry1 cKO
	1326.42	3420.93
	1167.92	2688.92
	741.391	3588.58
	1017.88	3629.85
	1571.64	3093.29
	1538.52	2778.23
	700.556	2882.82
	1509.04	3451.1
	754.572	2751.28
	1073.81	2764.74
	872.143	3233
	1145.38	3461.19
	976.4	3547.56
	1302.24	3131.51
	1084.65	3184.46
Figure 2I	RF (plasma, IU/ml)
	Ctrl	Spry1 cKO
	27.5184	39.8758
	21.6338	21.0454
	15.1609	22.2223
	13.3956	15.7493
	14.5724	13.984
	19.28	18.6916
	20.4569	19.8685
	53.4102	26.3414
	36.9335	21.6338
	29.8722	18.1031
	28.6953	15.7493
	40.4642	22.8107
	26.3414	17.5147
	32.8144	19.28
	17.5147	25.1645
Figure 2K	BV/TV (%) of paw joints
	Ctrl	Spry1cKO
	16.3143	11.2169
	15.2688	8.66909
	16.0829	10.9776
Figure 2L	Safranin-O intensity (average red pixel density)
	Ctrl	Spry1cKO
	102.49	82.1564
	114.455	82.0205
	118.675	97.7859
	126.017	89.5237
Figure 2M	N.TRAP+ cells/view
	Ctrl	Spry1cKO
	1	9
	0	14
	0	12
	1	12
Figure 2N	Relative mRNA expression (Periarticular tissue)
	Il6			Il1b			Tnf			Ccl20			Il12b			Il23a
	Ctrl	Spry1 cKO		Ctrl	Spry1 cKO		Ctrl	Spry1 cKO		Ctrl	Spry1 cKO		Ctrl	Spry1 cKO		Ctrl	Spry1 cKO
	7.22879	44.2086		5.7757	27.016		1	66.0592		4.16988	59.204		7.62646	29.7502		1.31929	19.8762
	5.539	63.2409		3.48104	58.7245		2.52937	46.093		4.39352	24.6517		8.07366	38.2375		3.58857	18.7795
	5.88729	42.0395		1	63.29		2.04435	57.1357		1	51.9491		1	18.6942		1.67447	22.325
	1	35.447		5.64095	52.4217		1.90259	80.1569		1.00868	13.7356		3.124	16.3489		1	12.1138
	Il17a			Il22			Il18			Mmp9			Tnfsf11			Ctsk
	Ctrl	Spry1 cKO		Ctrl	Spry1 cKO		Ctrl	Spry1 cKO		Ctrl	Spry1 cKO		Ctrl	Spry1 cKO		Ctrl	Spry1 cKO
	2.06932	25.4908		4.24925	18.5148		1	10.1218		2.64902	11.7063		8.49765	30.7997		3.22862	9.9932
	3.84151	16.5815		6.1192	48.6011		1.6844	16.7224		1	23.4545		5.2112	68.5217		3.33356	10.2868
	1	20.4809		1	37.6529		1.85089	16.8219		2.42659	14.1731		1	24.7146		1	16.8135
	5.76779	46.3126		6.31467	46.7587		1.95026	8.49132		2.85835	9.72208		10.1347	80.323		1.28685	26.043

## Sheet: Figure 3
Figure 3C	GSE166388 CXCL10
	Normalized expression
	Normal epi.	PsO-L epi.
	17.3636	118.636
	8.4334	198.815
	8.4399	9.8402
	7.9594	172.115
Figure 3D	GSE205748 CXCL10
	Normalized expression
	PsA-NL	PsA-L
	0.915382	1.94849
	0.236423	4.86813
	0.398663	2.7006
	0.2528	2.16474
	0.738653	1.81345
	0.67181	2.37662
	0.405583	2.61257
	1.2855	3.22884
	0.692728	2.4745
Figure 3E	GSE186063 CXCL10
	Normalized expression				Normalized expression					Log2FC (L/NL)
	Normal skin	PsO-L	PsA -L		PsO		PsA			PsO	PsA
	0.242423	20.7527	500.46		NL	L	NL	L		3.62024	9.22049
	0.631015	14.5816	43.0289		1.68761	20.7527	0.838929	500.46		1.4578	3.62792
	0.125975	6.18529	81.378		5.3084	14.5816	3.48056	43.0289		3.73981	5.66414
	0.464278	1.09891	4.90962		0.462983	6.18529	1.60484	81.378		-1.37773	3.28015
	0.612026	6.19935	7.12411		2.85562	1.09891	0.505388	4.90962		3.38113	3.2739
	0.496958	0.794413	6.5		0.595009	6.19935	0.736529	7.12411		-1.24431	1.78111
	1.51241	5.25974	0.0435544		1.88201	0.794413	1.89124	6.5		0.331442	-3.83357
	0.675196	10.5695	8.46864		4.18013	5.25974	0.620944	0.0435544		3.72593	7.59576
	2.41706	18.0714	33.7489		0.798799	10.5695	0.0437787	8.46864		2.8901	3.21965
	2.04374	9.85518	39.9701		2.43772	18.0714	3.62285	33.7489		1.95857	6.8603
	0.0749148	1.9588	28.5654		2.53558	9.85518	0.344017	39.9701		-0.918653	4.78351
	1.27866	11.5517	6.92282		3.70282	1.9588	1.03719	28.5654		4.3276	1.6595
		6.29495	13.5517		0.575316	11.5517	2.1914	6.92282		1.7807	4.86192
			7.48991		1.8321	6.29495	0.466025	13.5517			1.19594
							3.26936	7.48991
Figure 3F	CXCL10 (plasma,pg/ml)
	Ctrl	Spry1 cKO
	478.545	1602.57
	409.727	1063.49
	467.075	994.677
	358.114	662.058
Figure 3G	CXCL10 (periarticular tissue, pg/mg)
	Ctrl	Spry1 cKO
	315.677	407.867
	269.249	373.264
	235.508	475.886
	290.418	388.27
Figure 3H	CXCL10 (epidermis of back skin, pg/mg)
	Ctrl	Spry1 cKO
	380.223	510.293
	311.412	446.985
	373.756	524.721
	328.067	471.633
Figure 3I	Cxcl10 Relative mRNA expression (keratinocytes)
	Ctrl	Spry1cKO
	1.05944	6.89315
	1	12.9247
	1.83325	6.85354
	1.49238	13.7281
Figure 3J	CXCL10 MFI (keratinocytes, x103)
	Ctrl	Spry1 cKO
	29.995	35.08
	22.532	39.101
	21.349	34.965
	30.585	49.484
Figure 3K	CXCL10 (supernatant of KCs, pg/mg)
	Ctrl	Spry1 cKO
	16.96	23.89
	6.69	30.847
	12.67	27.341
	7.138	37.304
Figure 3L	CXCL10 (supernatant of KCs stimulated with 50ng/mL rmIFNγ, pg/mg)			CXCL10 (supernatant of NHEKs stimulated with 50ng/mL rhIFNγ, pg/mg)
	Ctrl	Spry1 cKO		NC	siSPRY1
	20.4189	65.8141		962.528	1581.57
	27.992	75.2406		674.305	1194.19
	31.7957	83.5762		805.155	1232.63
Figure 3M	Arthritis score
	Spry1cKO IgG	Spry1cKO anti-CXCL10 Ab
	15	1
	16	1
	15	3
	12	3
Figure 3N	Histological score (total)
	Spry1cKO IgG	Spry1cKO anti-CXCL10 Ab
	7.5	1
	8	1.5
	7	1.5
	7	2.5
Figure 3O	Safranin-O intensity (average red pixel density)
	Spry1cKO IgG	Spry1cKO anti-CXCL10 Ab
	86.9821	108.682
	91.1765	134.065
	90.6969	133.78
	91.9436	113.578
Figure 3P	N.TRAP+ cells/view
	Spry1cKO IgG	Spry1cKO anti-CXCL10 Ab
	12	0
	16	0
	14	1
	12	2

## Sheet: Figure 4
Figure 4A	% of CXCR3+ cells (Periarticular tissue)
	Ctrl	Spry1 cKO
	1.53	0.23
	0.92	0.54
	1.29	0.45
	1.7	0.45
Figure 4F	Arthritis score
	Spry1cKO IgG	Spry1cKO anti-CXCR3 Ab
	12	10
	13	11
	11	12
	11	11
Figure 4H	Arthritis score
	Spry1cKO vehicle	Spry1cKO TAK-242
	12	11
	13	13
	13	13
	14	12

## Sheet: Figure 6
Figure 6C	Periarticular tissue
	% of CD14hi macrophages			% of CD14low/- macrophages			% of TNFα+ cells /CD14hi macrophages			% of IL-1β+ cells /CD14hi macrophages
	Ctrl	Spry1 cKO		Ctrl	Spry1 cKO		Ctrl	Spry1 cKO		Ctrl	Spry1 cKO
	13.5	87.78		80.89	9.7		25.68	60.58		1.35	0.69
	16.2	77.79		78.39	18.22		21.43	50.71		0	0.57
	20.74	71.98		71.96	21.4		25	61.41		2.5	0.72
	21.05	75.06		72.09	19.31		11.11	55.74		0	1.07
Figure 6D	RAW264.7 cells
	% of TNFα+ cells				% of IL-1β+ cells				CD86 MFI (x103)
	blank KC media	Ctrl KC-CM	Spry1 cKO KC-CM		blank KC media	Ctrl KC-CM	Spry1 cKO KC-CM		blank KC media	Ctrl KC-CM	Spry1 cKO KC-CM
	26.97	25.4	42.05		5.92	5	7.05		8.4073	8.604	10.4
	24.54	28.08	45.11		4.61	4.67	6.6		8.6273	7.772	9.8
	29.27	29.24	39.59		5.13	5.3	6.16		8.053	8.4942	9.215
Figure 6E	Relative mRNA expression (RAW264.7 cells)
	Cd14				Tnf				Il1b
	blank KC media	ctrl KC-CM	Spry1 cKO KC-CM		blank KC media	ctrl KC-CM	Spry1 cKO KC-CM		blank KC media	ctrl KC-CM	Spry1 cKO KC-CM
	1.28944	1	2.56971		1.18989	1.58008	4.2579		1.20555	1.3027	2.22442
	1.14918	1.09316	2.85382		1	1.82008	4.03277		1	1.10925	2.80914
	1.03491	1.42949	3.07944		1.27633	1.5194	3.72624		1.09681	1.66556	2.43485
	Cd86				Nos2				Il10
	blank KC media	ctrl KC-CM	Spry1 cKO KC-CM		blank KC media	ctrl KC-CM	Spry1 cKO KC-CM		blank KC media	ctrl KC-CM	Spry1 cKO KC-CM
	1	1.33376	1.90792		1.27544	1.81819	2.92817		1.66728	1.65118	1.50681
	1.07589	1.42345	2.22993		1	1.34397	2.48802		1.12467	1.42011	1.73719
	1.2636	1.52045	2.11624		1.40201	1.56103	2.1072		1	1.30224	1.08918
Figure 6F	Arthritis score
	Spry1cKO IgG	Spry1cKO anti-CD14 Ab
	12	3
	14	2
	16	3
	16	1
Figure 6G	Histological score(total)
	Spry1cKO IgG	Spry1cKO anti-CD14 Ab
	7	1.5
	7.5	2
	6	1.5
	8	2
Figure 6H	Safranin-O intensity (average red pixel density)
	Spry1cKO IgG	Spry1cKO anti-CD14 Ab
	85.1566	123.568
	83.9703	134.489
	90.9465	140.163
	91.4451	117.929
Figure 6I	N.TRAP+ cells/view
	Spry1cKO IgG	Spry1cKO anti-CD14 Ab
	14	1
	12	2
	15	1
	10	0

## Sheet: Figure 7
Figure 7B	RAW264.7 cells
	% of TNFα+ cells					% of IL-1β+ cells					CD86 MFI (x103)
	blank KC media +IgG	Ctrl KC-CM +IgG	Spry1 cKO KC-CM +IgG	Spry1 cKO KC-CM +anti-CXCL10 Ab		blank KC media +IgG	Ctrl KC-CM +IgG	Spry1 cKO KC-CM +IgG	Spry1 cKO KC-CM +anti-CXCL10 Ab		blank KC media +IgG	Ctrl KC-CM +IgG	Spry1 cKO KC-CM +IgG	Spry1 cKO KC-CM +anti-CXCL10 Ab
	15.11	16.83	31.88	18.47		1.33	1.2	2.45	1.89		7.9004	8.2787	12.8768	9.3526
	16.57	16.88	35.41	18.33		1.43	1.41	2.18	2.15		8.0223	8.0193	13.0505	8.5846
	15.23	15.31	32.49	20.68		1.27	1.19	2.06	1.73		7.907	7.9712	11.3359	8.9982
Figure 7B	RAW264.7 cells
	% of TNFα+ cells			% of IL-1β+ cells			CD86 MFI (x103)
	0 rmCXCL10	100 rmCXCL10		0 rmCXCL10	100 rmCXCL10		0 rmCXCL10	100 rmCXCL10
	25.53	42.28		34.59	37.47		3.364	4.189
	28.23	41.25		32.59	39.41		3.133	4.57
	25.19	38.84		29.91	43.02		3.441	4.872
Figure 7I	RAW264.7 cells
	CD14 MFI (x104)			CD86 MFI (x103)			% of TNFα+ cells			% of IL-1β+ cells
	rmCXCL10	rmCXCL10+siCd14		rmCXCL10	rmCXCL10+siCd14		rmCXCL10	rmCXCL10+siCd14		rmCXCL10	rmCXCL10+siCd14
	32.6718	20.6986		4.573	3.0861		46.54	24.49		41.88	32.12
	32.1743	21.1089		4.332	2.732		40.2	22.1		44.95	29.37
	33.3067	19.3563		4.825	3.255		43.15	18.95		46.6	34.05

## Sheet: Figure S1
Figure S1A	GSE153007 SPRY1					GSE153007 SPRY1
	Normalized expression					Normalized expression
	Normal skin	PsO-L	AD-L			PsO		AD
	0.924642	0.29526	1.01582			NL	L	NL	L
	1.08607	0.761008	0.897159			0.513983	0.29526	1.19941	1.01582
	0.829528	0.859134	1.01153			1.52473	0.761008	0.957156	0.897159
	0.962427	0.506679	0.58416			1.40899	0.859134	1.38741	1.01153
	1.72623	0.121895	1.08501			1.05427	0.506679	1.11044	0.58416
		0.356608	0.928697			0.901558	0.121895	0.941706	1.08501
		0.567815	1.25988			0.784327	0.356608	1.43297	0.928697
		0.69229	1.31693			0.29345	0.567815	1.3294	1.25988
		0.30263	1.13748			1.49008	0.69229	0.79799	1.31693
		0.395664	0.985156			0.702271	0.30263	1.3188	1.13748
		0.448964	1.11648			0.972525	0.395664	1.15317	0.985156
		0.526465	0.775958			0.906413	0.448964	0.962845	1.11648
						0.931051	0.526465	1.03423	0.775958
Figure S1F	% of SPRY1+ cells /CD45- epidermal cells			SPRY1 MFI (x103)
	Ctrl	Spry1 cKO		Ctrl	Spry1 cKO
	93.21	13.28		13.9	0.16
	93.97	17.5		10.7	0.23
	97.02	7.47		10.4	0.22
	95.63	32.3		10.3	0.38
Figure S1K	% of Ki67+ cells /basal keratinocytes (back skin)
	Ctrl	Spry1 cKO
	40	90
	50	95
	60	85
	45	90
	40	90
	55	95
Figure S1L	% of Ki67+ cells /basal keratinocytes (ear)
	Ctrl	Spry1 cKO
	40	90
	40	95
	35	90
	45	100
	45	90
	40	95
Figure S1M	% of Ki67+ cells /CD45- epidermal cells
	Ctrl	Spry1 cKO
	2.34	34.4
	2.68	36.6
	2.55	26.74
	2.44	31.58
	3.06	36.07
	2.49	36.69
Figure S1N	% of apoptotic cells (keratinocytes)
	Ctrl	Spry1 cKO
	6.37	1.63
	5.52	1.66
	4.56	1.74
	4.75	1.44

## Sheet: Figure S2
Figure S2F	Luminex assays-cytokine concentration (skin, pg/ml)
		Ctrl				Spry1 cKO
	IL-1β	45.55	45.55	45.55	45.55	305.09	247.92	160.13	276.65
	IL-6	16.42	10.72	9.8	7.11	234.9	5.42	233.8	35.08
	TNFα	0.38	0.38	0.55	0.39	3.59	1.38	2.21	1.76
	IFNγ	4.73	4.73	6.86	4.73	6.03	6.03	7.67	6.44
	IL-12p70	22.8	10.63	10.63	8.47	433.74	6.89	945.27	12.9
	IL-23	29.103	26.907	19.219	31.849	69.187	63.696	45.576	53.263
	IL-17A	97.569	139.804	70.082	70.082	578.916	658.694	460.255	598.693
	IL-17E	59.7	37.63	49.59	44.71	540.71	39.96	658	83.77
	CCL2	46.75	46.75	46.75	46.75	397.04	215.56	308.88	192.82
	CCL3	0.41	0.28	0.87	0.36	846.05	846.05	846.05	846.05
	CCL4	18	40.51	40.51	40.51	908.59	512.44	725.6	522.81
	CCL5	19	19	19	19	137.63	24.3	74.84	49.62
	CCL20	28.51	28.51	37.92	52.52	47.7	28.51	28.51	28.51
	CXCL1	6.02	4.23	9.8	6.02	69.88	42.73	50.16	46.46
	CXCL12	95.45	82.29	90.99	90.99	99.98	90.99	99.98	109.25
	S100A9	2313	1104	1768	1146	10209	8347	11068	8734
	RANKL	19.69	22.76	18.19	18.19	86.03	70.1	78.94	64.83
	MMP8	1271	1672	1886	2578	1271	1271	1672	1672
	MMP12	45.12	67.13	79.56	59.23	1858	702.62	2123	1123

## Sheet: Figure S3
Figure S3C	Kyphosis aspect ratio (%)
	Ctrl	Spry1cKO
	2.57726	1.77866
	2.66498	1.2034
	2.32649	1.90737
Figure S3D	BV/TV (%) of SI joint
	Ctrl	Spry1cKO
	30.1336	14.8139
	27.1702	17.1672
	23.1321	21.9949
Figure S3E	BV/TV (%) of Pubic symphysis
	Ctrl	Spry1cKO
	7.01271	4.13758
	8.83968	5.69754
	6.65966	4.3812
Figure S3F	Luminex assays-cytokine concentration (periarticular tissue, pg/ml)
		Ctrl				Spry1 cKO
	IL-1β	45.55	45.55	45.55	45.55	338.82	310.75	247.92	130.52
	IL-6	16.42	12.59	9.8	10.72	78.59	110.35	61.05	42.89
	TNFα	0.38	0.38	0.47	0.47	4.82	5.96	4.75	3.9
	IFNγ	4.73	6.03	5.2	4.73	7.67	13.22	12.45	11.67
	IL-12p70	20.22	6.89	8.47	6.89	17.71	15.26	12.9	35.04
	IL-17A	2.8	2.8	2.8	2.8	3.3	4.39	3.3	2.8
	IL-17E	103.46	81.01	81.01	75.57	430.11	199.69	256.29	278.56
	CCL2	46.75	46.75	46.75	46.75	592.14	471.03	290.1	169.79
	CCL3	25.72	1.28	3.94	1.41	846.05	846.05	846.05	846.05
	CCL4	59.66	21.06	59.66	21.06	1713	990.08	725.6	418.81
	CCL5	19	19	19	19	54.69	69.83	41.99	39.45
	CCL20	28.51	28.51	32.96	32.96	42.83	66.71	42.83	62.02
	CXCL1	2.07	2.07	2.07	2.07	145.8	75.1	61.03	32.28
	CXCL12	90.99	82.29	90.99	73.9	123.65	170.03	138.6	118.79
	S100A9	6580	3354	4366	2490	9595	11823	13223	9123
	RANKL	16.71	16.71	15.25	15.25	289.47	244.12	170.05	110.1
	MMP8	2108	2108	2108	1672	932900	373082	121836	89400
	MMP12	170.56	150.11	130.42	84.58	17172	17172	11594	10870
Figure S3G		Luminex assays-cytokine concentration (plasma, pg/ml)
		Ctrl				Spry1 cKO
	IL-6	6.17	4.64	4.64	4.64	38.68	50.47	6.17	7.66
	TNFα	0.75	0.75	0.75	0.75	0.78	0.75	1.1	0.94
	CCL3	0.33	0.4	0.23	0.2	2.09	1	1.1	1.2
	CCL4	81.02	100.27	36.01	156.8	81.02	119.33	119.33	42.12
	CXCL1	109.45	56.81	53.89	127.42	17.67	296.24	244.52	339.05
	S100A9	1911	826.8	1668	1472	15655	13395	9909	14285
	RANKL	81.38	71.34	74.67	84.76	112.22	147.26	124.42	161.41
	MMP8	8301	29996	26998	24060	214722	363275	97019	107950
	MMP12	36.06	48.63	54.33	52.43	93.74	55.6	128.89	103.9

## Sheet: Figure S4
Figure S4B	CXCL10 (serum,pg/ml)
	Normal	PsO
	13.292	151.122
	1.24816	111.201
	53.046	87.6597
	18.5598	85.3768
	2.69872	55.3788
	3.66495	53.046
	4.63054	52.579
	23.3323	46.4947
	38.0285	42.2677
	7.52345	28.564
	17.125	24.7609
	42.7379	21.9022
	11.852	19.5156
	1.73184	15.6888
	20.4707	11.3717
Figure S4C	CXCL10 Relative mRNA expression
	NHEKs	PHEKs
	1.87905	22.6091
	2.38089	75.9248
	1.90594	56.3105
	1	35.9645
Figure S4E	% CXCL10+ cells						CXCL10 MFI (x103)
	KCs	K14-CD45-	CD45+	Macrophages	T cells		KCs	K14-CD45-	CD45+	Macrophages	T cells
	93.03	38.81	94.31	88.11	99.07		64.8598	44.8294	32.2637	32.1632	30.6232
	94.31	35.75	90.61	77.42	97.05		52.6098	35.4207	25.2322	25.6787	23.9052
	92.89	38.38	93.12	86.25	98.92		60.2317	42.5601	31.0694	30.4206	29.8333
	93.66	36.26	89.26	75.42	97.83		52.794	35.3089	25.3403	24.5728	24.0797
Figure S4F	CXCL10 (supernatant of NHEKs,pg/mg)
	siSPRY1	siSPRY1 +Tofa.	siSPRY1 +Upa.
	1581.57	19.8388	20.6626
	1194.19	2.47307	3.01097
	1232.63	1.36441	1.03945
Figure S4G	Digit thickness (mm)			Paw thickness (mm)			Ear thickness (mm)
	Spry1cKO IgG	Spry1cKO anti-CXCL10 Ab		Spry1cKO IgG	Spry1cKO anti-CXCL10 Ab		Spry1cKO IgG	Spry1cKO anti-CXCL10 Ab
	1.05	0.61		1.99	1.52		0.49	0.4
	1.12	0.68		2.08	1.49		0.56	0.38
	0.98	0.7		2.21	1.35		0.53	0.34
	1.15	0.71		2.06	1.46		0.5	0.35
Figure S4H	Ear epidermis thickness in H&E staining (μm)
	Spry1cKO IgG	Spry1cKO anti-CXCL10 Ab
	48.3	19.5
	49.6	16.8
	50.1	21.3
	46.2	19.1
Figure S4I	CXCL10
	plasma (pg/ml)			periarticular tissue (pg/mg)			ear skin (pg/mg)
	Spry1 cKO-IgG	Spry1 cKO-anti-CXCL10 Ab		Spry1 cKO-IgG	Spry1 cKO-anti-CXCL10 Ab		Spry1 cKO-IgG	Spry1 cKO-anti-CXCL10 Ab
	1268.63	691.562		613.225	355.25		775.135	484.568
	1392.28	452.491		672.952	412.441		619.953	470.869
	1408.77	938.876		552.534	453.905		713.642	470.305
	1367.55	897.657		604.469	298.848		894.285	495.121
Figure S4K		Percentage (%)
	Cell type	Spry1 cKO IgG				Spry1 cKO anti-CXCL10 Ab
	Macrophages	68.14	54.7	51.27	63.85	7.01	10.62	10.53	11.63
	T cells	49.3	30.9	40.06	39.93	31.8	52.75	55.48	61.39
	Neutrophils	1.23	1.74	2.12	1.37	0.55	1.28	0.72	0.65
	IL-17A+T cells	15.98	15.14	14.65	17.6	9.35	9.82	4.21	4.08
	IL-23p19+CD45+cells	2.86	3.83	2.5	4.44	2.35	2.79	2.87	5.22
	TNFα+CD45+cells	46.19	26.11	30.25	34.98	5.55	7.6	8.25	7.39

[truncated: 8 more sheets: Figure S5, Figure S6, Figure S7, Figure S8, Figure S9, Figure S10, Figure S11, Figure S12]
